# Supplementary material for: Evaluation of Physicochemical Properties of a Hydrocolloid-Based Functional Food Fortified with Caulerpa lentillifera: A D-Optimal Design Approach
Source: Gels. 2023 Jun 29;9(7):531. doi: 10.3390/gels9070531 (PMC10379153; doi:10.3390/gels9070531)
Supplement: Supplementary file 1 [file gels-09-00531-s001.zip]

Archive with 1 entries (1 files):
- gels-2414469-supplementary.pdf
